# Supplementary material for: Staphylea bumalda Alleviates Dextran Sulfate Sodium-Induced Ulcerative Colitis in Mice by Regulating Inflammatory Cytokines, Oxidative Stress, and Maintaining Gut Homeostasis
Source: Molecules. 2024 Oct 24;29(21):5030. doi: 10.3390/molecules29215030 (PMC11547842; doi:10.3390/molecules29215030)
Supplement: Supplementary file 1 [file molecules-29-05030-s001.zip]

Archive with 1 entries (1 files):
- molecules-3248519-supplementary.pdf
